# Supplementary material for: Neurosyphilis-Induced Psychosis in Europe: A Systematic Review of Case Reports
Source: Pathogens. 2024 Nov 4;13(11):959. doi: 10.3390/pathogens13110959 (PMC11597887; doi:10.3390/pathogens13110959)
Supplement: Supplementary file 1 [file pathogens-13-00959-s001.zip]

Archive with 1 entries (1 files):
- pathogens-3164207-supplementary.pdf
